# Supplementary material for: Domperidone Inhibits Clostridium botulinum C2 Toxin and Bordetella pertussis Toxin
Source: Toxins (Basel). 2023 Jun 25;15(7):412. doi: 10.3390/toxins15070412 (PMC10467066; doi:10.3390/toxins15070412)
Supplement: Supplementary file 1 [file toxins-15-00412-s001.zip]

Archive with 1 entries (1 files):
- toxins-2430451-supplementary.pdf
